# Supplementary material for: BADGER: biologically-aware interpretable differential gene expression ranking model
Source: Bioinform Adv. 2025 Feb 18;5(1):vbaf029. doi: 10.1093/bioadv/vbaf029 (PMC11978390; doi:10.1093/bioadv/vbaf029)
Supplement: vbaf029_Supplementary_Data [file vbaf029_supplementary_data.zip]

Archive with 2 entries (2 files):
- BADGER_final_supplementary.zip
- BADGER_supplementary_final.pdf
